# Supplementary material for: [(2S,3aR,6aR)-5-Oxohexa­hydro­furo[3,2-b]furan-2-yl]methyl acetate
Source: Acta Crystallogr Sect E Struct Rep Online. 2013 Apr 20;69(Pt 5):o772. doi: 10.1107/S1600536813010313 (PMC3648296; doi:10.1107/S1600536813010313)
Supplement: Supplementary file 2 [file e-69-0o772-Isup2.hkl]

# 
# h,k,l, Fc-squared, Fo-squared, sigma(Fo-squared) and status flag 
# 
data_I
_shelx_title ' yf27031s in P2(1)           New: P21' 
_shelx_refln_list_code          4 
_shelx_F_calc_maximum       75.23 
_exptl_crystal_F_000       212.00 
_reflns_d_resolution_high  0.8384 
 
loop_ 
 _symmetry_equiv_pos_as_xyz 
 'x, y, z' 
 '-x, y+1/2, -z' 
 
_cell_length_a    10.0150 
_cell_length_b     4.6470 
_cell_length_c    10.9040 
_cell_angle_alpha  90.000 
_cell_angle_beta  109.755 
_cell_angle_gamma  90.000 
 
_shelx_F_squared_multiplier     1.000 
 
loop_ 
 _refln_index_h 
 _refln_index_k 
 _refln_index_l 
 _refln_F_squared_calc 
 _refln_F_squared_meas 
 _refln_F_squared_sigma 
 _refln_observed_status 
   2  -5   0       15.95       15.22      1.20 o 
   3  -5   0        3.87        6.47      1.15 o 
   4  -5   0        1.21        0.60      0.97 o 
   0  -4   0       41.40       39.76      2.35 o 
   1  -4   0        9.38        8.24      0.87 o 
   2  -4   0       18.65       21.07      1.10 o 
   3  -4   0        4.66        3.75      0.93 o 
   4  -4   0       42.20       34.57      1.36 o 
   5  -4   0        3.13        2.81      0.95 o 
   1  -3   0        7.01        5.87      0.59 o 
   2  -3   0       72.68       73.30      1.78 o 
   3  -3   0      126.19      122.55      2.60 o 
   4  -3   0        1.20        1.27      0.73 o 
   5  -3   0       58.01       57.11      1.64 o 
   6  -3   0        9.97       10.90      1.02 o 
   7  -3   0       32.62       32.23      1.37 o 
   8  -3   0        1.75        2.20      1.54 o 
   9  -3   0        1.46        1.51      1.18 o 
   0  -2   0      245.93      276.39      8.74 o 
   1  -2   0      360.13      360.42      5.64 o 
   2  -2   0       95.46      109.18      4.76 o 
   3  -2   0       40.33       41.49      1.14 o 
   4  -2   0      300.22      313.02      8.32 o 
   5  -2   0       69.26       71.90      1.77 o 
   6  -2   0       56.99       56.81      1.76 o 
   7  -2   0        5.04        4.96      1.29 o 
   8  -2   0       32.57       30.83      1.23 o 
   9  -2   0       17.76       17.10      1.18 o 
  10  -2   0        4.63        3.19      0.99 o 
   1  -1   0      756.57      737.61     28.58 o 
   2  -1   0      277.78      275.32      4.90 o 
   3  -1   0      215.80      213.72      6.33 o 
   4  -1   0      376.16      381.67      7.98 o 
   5  -1   0       19.08       19.15      0.78 o 
   6  -1   0       39.50       39.90      1.48 o 
   7  -1   0       24.76       25.75      0.94 o 
   8  -1   0       13.28       14.67      1.79 o 
   9  -1   0        2.02        1.06      1.46 o 
  10  -1   0        4.39        7.00      1.74 o 
  11  -1   0        0.68        0.95      1.68 o 
   1   0   0      517.09      491.35     14.89 o 
   2   0   0     1410.83     1301.12     25.03 o 
   3   0   0      183.61      171.69      3.23 o 
   4   0   0      616.32      607.94     10.99 o 
   5   0   0       44.33       42.01      1.10 o 
   6   0   0        2.93        2.31      0.56 o 
   7   0   0       80.00       77.14      2.44 o 
   8   0   0        2.11        2.49      1.40 o 
   9   0   0        5.20        6.22      1.51 o 
  10   0   0       13.78       17.46      1.40 o 
   1   1   0      756.11      715.66     11.19 o 
   2   1   0      277.91      264.08     11.31 o 
   3   1   0      216.08      211.96      4.40 o 
   4   1   0      376.46      381.61      7.06 o 
   5   1   0       19.06       21.53      2.21 o 
   6   1   0       39.58       38.24      1.34 o 
   7   1   0       24.79       24.71      1.15 o 
   8   1   0       13.26       15.80      1.11 o 
   9   1   0        2.02        3.46      1.48 o 
  10   1   0        4.38        6.89      1.62 o 
   2   2   0       95.45      106.23      1.94 o 
   3   2   0       40.33       39.13      2.10 o 
   4   2   0      300.39      302.79      5.83 o 
   5   2   0       69.31       74.40      3.30 o 
   6   2   0       56.97       56.13      1.74 o 
   7   2   0        5.07        5.49      1.09 o 
   8   2   0       32.51       31.84      1.51 o 
   9   2   0       17.72       17.02      1.79 o 
  10   2   0        4.61        3.86      1.57 o 
   2   3   0       72.72       73.26      2.32 o 
   3   3   0      126.36      119.50      2.66 o 
   4   3   0        1.20        1.95      1.12 o 
   5   3   0       58.01       53.66      1.72 o 
   6   3   0        9.91       10.22      1.21 o 
   7   3   0       32.61       33.65      1.85 o 
   2   4   0       18.62       20.60      2.13 o 
   3   4   0        4.66        4.37      1.90 o 
   4   4   0       42.16       32.98      1.57 o 
   5   4   0        3.12        1.68      2.07 o 
   1   5   0        0.64        2.54      2.07 o 
   2   5   0       15.97       15.74      2.32 o 
   3   5   0        3.87        1.12      2.24 o 
  -5  -5   1        1.70        0.88      1.02 o 
  -4  -5   1        3.49        2.49      1.07 o 
  -3  -5   1        1.99        1.96      0.99 o 
  -2  -5   1        8.00        5.43      1.96 o 
  -1  -5   1        4.58        2.65      1.29 o 
   0  -5   1        1.15        0.39      1.68 o 
   1  -5   1        7.80        8.68      2.02 o 
   2  -5   1        1.49        0.93      0.87 o 
   3  -5   1        1.63        1.79      1.18 o 
   4  -5   1        2.49        1.09      1.00 o 
  -8  -4   1        4.28        6.60      1.16 o 
  -7  -4   1        1.71        3.23      1.82 o 
  -6  -4   1       22.82       22.68      2.52 o 
  -5  -4   1        7.73        6.54      1.71 o 
  -4  -4   1       11.22       13.65      1.32 o 
  -3  -4   1       79.69       70.62      1.95 o 
  -2  -4   1        2.90        4.48      0.98 o 
  -1  -4   1        3.93        2.82      1.07 o 
   0  -4   1       21.28       19.70      1.46 o 
   1  -4   1       31.31       29.10      1.17 o 
   2  -4   1       17.59       21.69      1.22 o 
   3  -4   1        4.99        6.37      0.96 o 
   4  -4   1       17.40       19.59      3.16 o 
   5  -4   1        2.10        2.44      0.97 o 
   6  -4   1       10.71        7.90      1.90 o 
   7  -4   1        3.97        2.00      1.12 o 
  -9  -3   1        8.87        7.91      1.09 o 
  -8  -3   1        3.68        4.23      0.91 o 
  -7  -3   1       25.42       23.36      1.16 o 
  -6  -3   1       15.78       18.72      1.15 o 
  -5  -3   1       11.04       14.38      1.88 o 
  -4  -3   1       29.36       28.41      1.11 o 
  -3  -3   1       18.56       18.41      0.93 o 
  -2  -3   1       13.41       13.72      1.01 o 
  -1  -3   1       18.73       23.06      0.78 o 
   0  -3   1        3.99        6.08      0.73 o 
   1  -3   1       97.17      101.14      2.16 o 
   2  -3   1        2.19        2.86      0.66 o 
   3  -3   1      153.37      148.76      4.17 o 
   4  -3   1       39.65       37.60      2.80 o 
   5  -3   1       26.58       20.89      1.12 o 
   6  -3   1        1.24        2.40      0.89 o 
   7  -3   1       17.19       16.95      1.57 o 
   9  -3   1        1.78        1.61      1.01 o 
 -10  -2   1        0.17        2.02      1.74 o 
  -9  -2   1        4.25        3.81      0.95 o 
  -8  -2   1       10.03       11.36      0.98 o 
  -7  -2   1        8.35        7.24      0.84 o 
  -6  -2   1       35.55       35.89      1.19 o 
  -5  -2   1       87.40       90.64      2.09 o 
  -4  -2   1      217.18      221.09      4.22 o 
  -3  -2   1       16.35       18.36      0.78 o 
  -2  -2   1      102.58       95.57      1.97 o 
  -1  -2   1      117.51      122.76      2.10 o 
   0  -2   1       30.51       29.94      0.73 o 
   1  -2   1      218.79      233.82      4.29 o 
   2  -2   1       38.20       35.74      1.06 o 
   3  -2   1      233.55      249.56      4.68 o 
   4  -2   1       65.18       70.23      1.67 o 
   5  -2   1       10.28       11.82      1.43 o 
   6  -2   1       24.87       26.48      1.68 o 
   7  -2   1       26.76       28.78      2.60 o 
   8  -2   1        6.56        7.48      0.96 o 
  10  -2   1        1.76        3.25      1.90 o 
 -10  -1   1        9.41       10.02      1.79 o 
  -9  -1   1       55.59       57.34      2.80 o 
  -8  -1   1       20.48       19.80      1.48 o 
  -7  -1   1       44.86       41.03      1.18 o 
  -6  -1   1        1.54        1.18      0.62 o 
  -5  -1   1      229.11      225.59      4.27 o 
  -4  -1   1      121.38      127.24      2.36 o 
  -3  -1   1       73.46       72.53      1.49 o 
  -2  -1   1      920.17      915.36     26.35 o 
  -1  -1   1     5659.18     5375.37    210.33 o 
   0  -1   1     1027.54     1060.66     16.03 o 
   1  -1   1     1075.27     1104.51     30.40 o 
   2  -1   1      302.48      294.90      7.62 o 
   3  -1   1     1240.61     1254.64     29.98 o 
   4  -1   1       77.54       87.28      1.81 o 
   5  -1   1       55.62       59.11      1.42 o 
   6  -1   1      134.24      137.61      2.79 o 
   7  -1   1       56.25       55.66      1.48 o 
   8  -1   1       76.83       76.10      3.30 o 
   9  -1   1       13.58       16.13      1.96 o 
  10  -1   1        0.47        2.02      1.68 o 
 -10   0   1        3.42        5.60      1.29 o 
  -9   0   1       91.96       95.73      2.83 o 
  -8   0   1       71.65       67.10      1.68 o 
  -7   0   1        1.93        1.19      0.65 o 
  -6   0   1       23.28       25.42      1.15 o 
  -5   0   1      440.11      445.50     12.63 o 
  -4   0   1      628.76      619.07     19.37 o 
  -3   0   1      352.11      344.49      6.25 o 
  -2   0   1      880.08      742.30     11.52 o 
  -1   0   1       47.59       38.16      1.01 o 
   0   0   1      502.57      465.38      9.83 o 
   1   0   1      288.94      327.23      9.91 o 
   2   0   1      409.77      478.41     14.50 o 
   3   0   1       14.92       12.77      1.12 o 
   4   0   1       20.25       15.79      1.06 o 
   5   0   1       71.85       70.33      2.69 o 
   6   0   1       31.81       28.72      1.68 o 
   7   0   1        8.89       10.66      0.95 o 
   8   0   1        0.00        0.88      0.89 o 
   9   0   1       38.82       41.77      2.35 o 
  10   0   1        0.00        0.34      1.51 o 
 -11   1   1        5.40        5.66      1.79 o 
 -10   1   1        9.38       11.14      1.79 o 
  -9   1   1       55.63       57.11      2.35 o 
  -8   1   1       20.51       21.37      2.41 o 
  -7   1   1       45.01       40.48      1.90 o 
  -6   1   1        1.54        1.51      1.01 o 
  -3   1   1       73.32       66.74      1.85 o 
  -2   1   1      919.87      903.58     14.33 o 
  -1   1   1     5657.82     5531.65    118.43 o 
   0   1   1     1027.46     1046.08     23.41 o 
   1   1   1     1075.47     1089.11     27.44 o 
   2   1   1      302.40      292.70      5.68 o 
   3   1   1     1241.84     1249.78     25.87 o 
   4   1   1       77.74       85.09      1.97 o 
   5   1   1       55.57       59.65      1.57 o 
   6   1   1      134.39      135.21      2.93 o 
   7   1   1       56.17       56.50      1.67 o 
   8   1   1       76.88       75.67      3.02 o 
   9   1   1       13.54       14.83      3.89 o 
  10   1   1        0.46        5.04      1.51 o 
  -9   2   1        4.23        5.10      1.51 o 
  -8   2   1       10.04       13.61      1.62 o 
  -7   2   1        8.32        9.63      1.34 o 
  -6   2   1       35.56       34.55      1.74 o 
  -5   2   1       87.48       91.89      2.74 o 
  -4   2   1      217.24      219.61      5.32 o 
  -3   2   1       16.36       17.55      0.83 o 
   0   2   1       30.40       28.22      1.23 o 
   1   2   1      218.60      227.40      3.77 o 
   2   2   1       38.48       35.11      1.51 o 
   3   2   1      233.78      244.86      4.77 o 
   4   2   1       65.21       71.40      1.81 o 
   5   2   1       10.32       10.84      1.18 o 
   6   2   1       24.89       28.07      1.68 o 
   7   2   1       26.76       28.33      1.44 o 
   8   2   1        6.54       10.24      1.16 o 
   9   2   1        0.58        0.50      1.34 o 
  10   2   1        1.77        0.34      1.51 o 
  -9   3   1        8.83        9.69      1.62 o 
  -8   3   1        3.68        2.52      1.40 o 
  -7   3   1       25.37       26.21      1.79 o 
  -6   3   1       15.80       19.60      1.57 o 
  -5   3   1       11.07       11.03      1.06 o 
  -4   3   1       29.26       29.62      3.33 o 
  -3   3   1       18.51       22.53      1.40 o 
   1   3   1       97.14       96.31      2.81 o 
   2   3   1        2.17        2.23      0.89 o 
   3   3   1      153.50      151.42      3.24 o 
   4   3   1       39.66       39.18      1.49 o 
   5   3   1       26.60       27.09      1.46 o 
   6   3   1        1.24        1.00      1.18 o 
   7   3   1       17.10       14.54      1.43 o 
   9   3   1        1.78        3.47      1.57 o 
  -4   4   1       11.22        7.28      2.18 o 
  -3   4   1       79.75       75.98      2.57 o 
  -2   4   1        2.91        5.72      1.26 o 
   1   4   1       31.38       29.31      1.80 o 
   2   4   1       17.60       22.36      1.70 o 
   3   4   1        4.98        3.42      2.02 o 
   4   4   1       17.40       17.48      1.38 o 
   5   4   1        2.13        0.74      1.12 o 
   6   4   1       10.68        7.70      1.32 o 
   7   4   1        3.95        1.68      1.51 o 
  -3   5   1        1.98        1.85      2.18 o 
  -2   5   1        8.01        8.62      1.54 o 
   0   5   1        1.15        7.09      4.62 o 
   1   5   1        7.79        6.49      1.48 o 
  -5  -5   2        0.51        1.62      1.29 o 
  -4  -5   2        7.37        6.00      1.14 o 
  -2  -5   2        5.67        4.59      1.96 o 
  -1  -5   2        7.05        8.57      2.02 o 
   0  -5   2       11.30       15.90      2.30 o 
   1  -5   2        4.56        5.73      1.03 o 
   2  -5   2        5.02        5.54      1.26 o 
   3  -5   2        2.23        2.91      1.00 o 
  -8  -4   2        0.73        0.28      1.96 o 
  -7  -4   2        4.81        5.09      1.08 o 
  -6  -4   2        5.65        8.90      1.29 o 
  -5  -4   2        8.31        8.89      1.05 o 
  -4  -4   2       15.08       14.16      1.12 o 
  -3  -4   2        3.89        4.14      0.86 o 
  -2  -4   2       47.36       48.25      1.86 o 
  -1  -4   2        5.22        7.70      1.19 o 
   0  -4   2       11.99       11.59      1.79 o 
   1  -4   2        5.57        6.28      0.90 o 
   2  -4   2        3.62        4.59      0.89 o 
   3  -4   2        1.00        0.39      0.95 o 
   4  -4   2        2.21        2.73      1.18 o 
   5  -4   2        4.33        4.54      0.97 o 
   6  -4   2        1.08        2.35      1.18 o 
  -9  -3   2        5.68        8.85      1.06 o 
  -8  -3   2        2.90        1.88      1.32 o 
  -7  -3   2       10.85       12.48      1.08 o 
  -6  -3   2       37.15       38.94      1.38 o 
  -5  -3   2        8.52        9.54      0.94 o 
  -4  -3   2       26.27       29.16      1.14 o 
  -3  -3   2        7.18        6.76      0.79 o 
  -2  -3   2        8.39       10.13      0.71 o 
  -1  -3   2       50.74       53.24      2.83 o 
   0  -3   2       58.66       63.24      1.51 o 
   1  -3   2       88.48       92.74      2.08 o 
   2  -3   2       79.90       85.78      2.32 o 
   3  -3   2        5.69        9.13      1.32 o 
   4  -3   2       22.50       19.49      1.08 o 
   5  -3   2       84.38       82.38      4.12 o 
   6  -3   2        4.72        5.99      0.95 o 
   7  -3   2        0.53        1.62      1.51 o 
   8  -3   2        3.22        1.75      1.62 o 
 -10  -2   2       14.43       12.72      1.10 o 
  -9  -2   2        5.06        5.19      0.88 o 
  -8  -2   2       81.18       76.95      1.98 o 
  -7  -2   2        1.22        0.82      0.67 o 
  -6  -2   2       42.43       43.88      1.31 o 
  -5  -2   2       90.58       89.68      2.01 o 
  -4  -2   2       78.66       81.91      2.52 o 
  -3  -2   2       63.63       59.07      1.42 o 
  -2  -2   2      156.85      168.95      4.37 o 
  -1  -2   2      230.60      235.74      3.06 o 
   0  -2   2        4.62        6.70      0.52 o 
   1  -2   2       66.72       69.22      1.54 o 
   2  -2   2      411.50      445.79      8.13 o 
   3  -2   2      174.18      179.83      4.17 o 
   4  -2   2      105.48      106.10      2.32 o 
   5  -2   2       74.75       70.10      1.73 o 
   6  -2   2       68.07       67.48      1.74 o 
   7  -2   2       59.43       59.50      3.86 o 
   8  -2   2        5.81        5.82      1.26 o 
   9  -2   2        3.66        4.37      1.00 o 
 -10  -1   2       40.39       36.62      2.30 o 
  -9  -1   2       39.92       35.05      0.98 o 
  -8  -1   2        1.09        0.50      1.12 o 
  -7  -1   2       14.97       13.72      1.06 o 
  -6  -1   2       25.62       24.19      0.73 o 
  -5  -1   2      553.91      541.39      8.70 o 
  -4  -1   2      120.71      119.02      1.83 o 
  -3  -1   2      443.11      443.71      6.18 o 
  -2  -1   2      964.29      927.60     16.40 o 
  -1  -1   2      274.93      269.01      3.78 o 
   0  -1   2      863.58      842.76     28.75 o 
   1  -1   2      611.53      603.47     10.75 o 
   2  -1   2      221.52      224.05      8.85 o 
   3  -1   2      194.40      178.74      6.05 o 
   4  -1   2      129.85      119.14      3.70 o 
   5  -1   2       28.06       26.81      0.92 o 
   6  -1   2       44.02       48.91      1.30 o 
   7  -1   2       28.05       27.72      1.96 o 
   8  -1   2       23.42       23.69      2.02 o 
   9  -1   2        6.63        7.67      1.85 o 
  10  -1   2        0.58        0.11      1.62 o 
 -11   0   2        3.09        3.47      1.23 o 
 -10   0   2        9.08        7.28      1.18 o 
  -9   0   2        1.28        1.37      1.06 o 
  -8   0   2       50.06       50.41      1.44 o 
  -7   0   2        2.02        1.34      0.95 o 
  -6   0   2      624.41      670.25     15.12 o 
  -5   0   2       28.18       33.89      0.83 o 
  -4   0   2      580.65      559.82      8.77 o 
  -3   0   2      294.88      275.84      6.05 o 
  -2   0   2     2837.47     2623.92     40.46 o 
  -1   0   2      101.18       99.39      2.30 o 
   0   0   2      869.74      810.25     24.02 o 
   1   0   2       82.80       86.45      2.97 o 
   2   0   2       22.94       26.32      1.40 o 
   3   0   2       54.64       53.64      2.13 o 
   4   0   2      183.04      194.69      6.27 o 
   5   0   2      183.64      177.89      5.88 o 
   6   0   2       54.92       51.46      2.35 o 
   7   0   2      163.54      151.97      5.32 o 
   8   0   2       48.61       48.21      2.46 o 
   9   0   2        1.74        3.08      1.51 o 
  10   0   2        0.17        1.90      1.74 o 
 -11   1   2        2.05        3.30      1.62 o 
  -9   1   2       39.89       35.16      1.68 o 
  -8   1   2        1.07        0.50      1.01 o 
  -7   1   2       15.13       14.56      1.18 o 
  -6   1   2       25.66       24.69      1.23 o 
  -5   1   2      553.67      551.76     12.21 o 
  -4   1   2      120.78      116.52      2.97 o 
  -3   1   2      442.55      431.21      9.91 o 
  -2   1   2      964.07      927.37     20.66 o 
  -1   1   2      274.47      274.31      6.22 o 
   0   1   2      862.79      839.55     32.08 o 
   1   1   2      611.84      600.36     22.96 o 
   2   1   2      221.77      223.46      4.59 o 
   3   1   2      194.47      178.55      3.52 o 
   4   1   2      129.98      120.08      2.74 o 
   5   1   2       27.99       26.05      1.19 o 
   6   1   2       44.07       46.29      1.51 o 
   7   1   2       28.04       26.97      1.28 o 
   8   1   2       23.42       24.13      1.30 o 
   9   1   2        6.65        7.42      2.27 o 
  10   1   2        0.58        6.66      1.68 o 
 -10   2   2       14.42       18.03      1.90 o 
  -9   2   2        5.05        4.98      1.40 o 
  -8   2   2       81.21       78.11      2.74 o 
  -7   2   2        1.23        1.85      1.18 o 
  -6   2   2       42.49       43.06      1.79 o 
  -5   2   2       90.55       88.41      2.58 o 
  -4   2   2       78.30       80.63      2.35 o 
  -1   2   2      230.67      229.02      5.54 o 
   0   2   2        4.68        5.16      0.62 o 
   1   2   2       66.77       68.35      1.68 o 
   2   2   2      411.73      451.11      8.32 o 
   3   2   2      174.41      181.86      3.67 o 
   4   2   2      105.62      106.89      2.51 o 
   5   2   2       74.87       69.78      2.04 o 
   6   2   2       67.96       64.28      2.02 o 
   7   2   2       59.40       60.94      4.59 o 
   8   2   2        5.81        7.96      2.07 o 
   9   2   2        3.66        9.54      5.04 o 
  -9   3   2        5.67        4.54      1.57 o 
  -8   3   2        2.88        3.86      1.40 o 
  -7   3   2       10.83       13.33      1.51 o 
  -6   3   2       37.09       41.27      1.85 o 
  -3   3   2        7.18        3.97      1.03 o 
   0   3   2       58.61       57.95      1.52 o 
   1   3   2       88.66       92.04      2.06 o 
   2   3   2       79.85       85.14      2.19 o 
   3   3   2        5.68        6.91      1.10 o 
   4   3   2       22.58       23.11      2.10 o 
   5   3   2       84.32       80.39      2.30 o 
   6   3   2        4.70        5.42      1.24 o 
   7   3   2        0.52        2.60      1.28 o 
   8   3   2        3.22        5.03      1.39 o 
  -3   4   2        3.89        4.45      1.24 o 
   0   4   2       11.98       13.53      1.48 o 
   1   4   2        5.58        5.05      0.95 o 
   2   4   2        3.64        6.12      1.16 o 
   3   4   2        1.01        0.65      1.17 o 
   4   4   2        2.21        2.17      1.79 o 
   5   4   2        4.33        4.53      1.27 o 
  -2   5   2        5.67        7.34      1.90 o 
   0   5   2       11.32       13.88      3.81 o 
   1   5   2        4.56        2.78      1.93 o 
   2   5   2        5.03        5.21      2.35 o 
  -4  -5   3        2.69        2.53      1.02 o 
   1  -5   3       18.01       18.02      1.99 o 
   2  -5   3        2.16        4.14      1.23 o 
   3  -5   3        1.72        1.34      1.02 o 
  -8  -4   3        3.12        2.96      1.02 o 
  -7  -4   3        3.78        2.19      0.94 o 
  -6  -4   3        1.61        2.35      1.06 o 
  -5  -4   3        4.21        2.79      0.88 o 
  -4  -4   3        9.24        8.06      1.48 o 
  -3  -4   3        2.78        1.17      0.82 o 
  -2  -4   3        3.04        1.72      1.04 o 
  -1  -4   3        4.77        5.12      0.82 o 
   0  -4   3        4.96        4.24      0.87 o 
   1  -4   3        4.66        5.16      1.20 o 
   2  -4   3       26.60       24.29      1.13 o 
   3  -4   3       10.79       11.69      1.79 o 
   4  -4   3       18.02       18.94      1.43 o 
   5  -4   3        2.93        3.46      0.93 o 
 -10  -3   3        5.96        4.88      1.06 o 
  -9  -3   3        0.38        2.30      1.06 o 
  -8  -3   3        0.79        0.41      0.83 o 
  -7  -3   3       23.63       23.43      1.20 o 
  -6  -3   3       19.58       19.75      1.09 o 
  -5  -3   3       51.23       46.83      1.93 o 
  -4  -3   3        4.70        5.48      0.75 o 
  -3  -3   3      158.95      156.07      3.20 o 
  -2  -3   3       76.42       75.36      2.55 o 
  -1  -3   3       51.46       56.51      2.24 o 
   0  -3   3        0.97        0.41      0.59 o 
   1  -3   3       18.18       17.67      0.91 o 
   2  -3   3        6.48        5.60      0.75 o 
   3  -3   3        8.23        8.31      0.84 o 
   4  -3   3       68.93       70.75      1.88 o 
   5  -3   3        3.31        2.09      0.87 o 
   6  -3   3       11.24       14.89      1.82 o 
   7  -3   3        2.23        1.15      1.26 o 
   8  -3   3        5.72        6.65      1.07 o 
 -11  -2   3       18.43       18.65      1.51 o 
 -10  -2   3        1.10        1.17      0.83 o 
  -9  -2   3       10.09       10.62      0.96 o 
  -8  -2   3       41.73       39.51      1.37 o 
  -7  -2   3       17.89       19.17      0.92 o 
  -6  -2   3       48.74       50.67      2.02 o 
  -5  -2   3       13.23       15.79      1.32 o 
  -4  -2   3      111.62      109.16      2.32 o 
  -3  -2   3      138.24      133.88      5.77 o 
  -2  -2   3       10.42       12.64      1.24 o 
  -1  -2   3      270.49      286.71     20.61 o 
   0  -2   3       50.73       53.49      1.26 o 
   1  -2   3      484.42      520.71      9.38 o 
   2  -2   3      190.24      199.30      3.88 o 
   3  -2   3      193.28      192.03      3.77 o 
   4  -2   3       34.96       37.78      1.19 o 
   5  -2   3       57.77       54.68      1.82 o 
   6  -2   3       64.28       70.90      1.84 o 
   7  -2   3        3.97        4.03      0.86 o 
   8  -2   3       21.82       21.10      1.20 o 
   9  -2   3        2.82        2.46      1.85 o 
 -10  -1   3        4.41        4.93      1.43 o 
  -9  -1   3       13.12       10.73      0.71 o 
  -8  -1   3        2.69        2.33      0.50 o 
  -7  -1   3       51.08       52.57      1.54 o 
  -6  -1   3       78.49       76.02      1.36 o 
  -5  -1   3      351.16      348.85      5.01 o 
  -4  -1   3       31.64       32.08      0.71 o 
  -3  -1   3      187.39      184.05      3.18 o 
  -2  -1   3      238.85      239.51      3.39 o 
  -1  -1   3      227.70      233.60      4.28 o 
   0  -1   3      167.70      165.28      5.54 o 
   1  -1   3      358.49      364.89      6.66 o 
   2  -1   3      589.03      611.11     24.19 o 
   3  -1   3       24.27       24.00      0.79 o 
   4  -1   3      121.43      117.84      2.41 o 
   5  -1   3       65.86       67.33      1.61 o 
   6  -1   3      166.82      160.59      5.60 o 
   7  -1   3        7.24        7.84      1.74 o 
   8  -1   3       28.28       26.99      2.13 o 
   9  -1   3        1.78        4.09      1.85 o 
 -11   0   3       15.10        8.90      1.29 o 
 -10   0   3       40.62       37.63      1.85 o 
  -9   0   3        0.63        1.85      1.06 o 
  -7   0   3       19.08       21.45      1.40 o 
  -6   0   3        0.04        1.43      0.56 o 
  -5   0   3       75.93       69.36      1.36 o 
  -4   0   3      163.04      157.80      2.63 o 
  -3   0   3        2.93        3.96      0.50 o 
  -2   0   3      965.67      918.99     18.76 o 
  -1   0   3      400.27      320.57     14.22 o 
   0   0   3      413.76      411.41     19.79 o 
   1   0   3       41.25       40.26      1.96 o 
   2   0   3      572.01      586.93     17.86 o 
   3   0   3        0.35        2.24      1.06 o 
   5   0   3       29.76       30.74      1.85 o 
   6   0   3       41.92       40.20      2.13 o 
   7   0   3      143.45      123.24      4.54 o 
   8   0   3       10.30       11.59      1.79 o 
   9   0   3       22.38       25.93      2.07 o 
  10   0   3        0.02        0.90      1.62 o 
 -10   1   3        4.43        5.88      1.23 o 
  -9   1   3       13.16       12.71      1.34 o 
  -8   1   3        2.70        2.63      1.06 o 
  -7   1   3       51.07       51.18      1.85 o 
  -6   1   3       78.50       75.59      2.24 o 
  -5   1   3      350.43      356.51      8.06 o 
  -4   1   3       31.57       31.69      1.23 o 
  -3   1   3      187.55      177.39      4.37 o 
  -2   1   3      239.07      240.94      5.60 o 
  -1   1   3      227.31      239.30      3.85 o 
   0   1   3      167.98      172.01      4.62 o 
   1   1   3      358.39      370.04      6.80 o 
   2   1   3      589.28      622.63     22.85 o 
   3   1   3       24.30       25.21      1.11 o 
   4   1   3      121.59      117.21      2.62 o 
   5   1   3       65.89       66.45      1.85 o 
   6   1   3      166.97      161.38      4.00 o 
   7   1   3        7.21        7.83      2.46 o 
   8   1   3       28.22       30.01      2.07 o 
   9   1   3        1.78        6.94      1.62 o 
 -11   2   3       18.43       18.09      2.02 o 
 -10   2   3        1.11        2.30      1.51 o 
  -9   2   3       10.06       12.82      1.51 o 
  -8   2   3       41.76       38.30      1.24 o 
  -7   2   3       17.88       21.00      1.51 o 
  -6   2   3       48.67       49.16      1.29 o 
  -5   2   3       13.23       15.81      0.85 o 
  -4   2   3      111.35      110.48      2.91 o 
  -3   2   3      138.09      130.75      3.47 o 
  -2   2   3       10.51       14.95      1.06 o 
  -1   2   3      270.28      286.81      5.73 o 
   0   2   3       50.95       53.95      1.29 o 
   1   2   3      484.29      517.68      9.55 o 
   2   2   3      190.28      202.87      4.03 o 
   3   2   3      193.43      192.34      3.98 o 
   4   2   3       34.99       38.95      1.55 o 
   5   2   3       57.82       55.22      1.89 o 
   6   2   3       64.33       67.19      2.18 o 
   7   2   3        3.96        6.58      2.16 o 
   8   2   3       21.80       24.43      1.57 o 
   9   2   3        2.84        8.16      4.59 o 
 -10   3   3        5.96        3.08      1.57 o 
  -9   3   3        0.38        0.28      1.29 o 
  -8   3   3        0.80        3.70      1.29 o 
  -7   3   3       23.68       25.93      1.74 o 
  -1   3   3       51.49       56.67      2.18 o 
   0   3   3        0.97        1.76      0.83 o 
   1   3   3       18.14       22.03      1.29 o 
   2   3   3        6.48        7.85      1.16 o 
   3   3   3        8.26        8.65      2.72 o 
   4   3   3       68.89       69.33      2.14 o 
   5   3   3        3.29        3.06      1.24 o 
   6   3   3       11.21       12.11      1.39 o 
   7   3   3        2.23        5.02      2.49 o 
   8   3   3        5.73        9.08      2.60 o 
  -1   4   3        4.79        5.90      1.00 o 
   0   4   3        4.95        4.94      1.38 o 
   1   4   3        4.66        4.07      1.21 o 
   2   4   3       26.61       27.09      1.57 o 
   3   4   3       10.77       11.87      2.32 o 
   4   4   3       18.01       17.21      1.62 o 
   5   4   3        2.93        1.96      1.51 o 
  -1   5   3       10.97       12.87      1.68 o 
   0   5   3        1.53        2.97      2.24 o 
   1   5   3       18.00       16.35      2.69 o 
   2   5   3        2.16        1.74      2.18 o 
  -4  -5   4        2.40        0.11      1.74 o 
   1  -5   4        4.33        2.54      1.20 o 
   2  -5   4        1.78        2.37      1.02 o 
  -8  -4   4        0.92        1.23      1.12 o 
  -7  -4   4        5.68        2.39      1.02 o 
  -6  -4   4        1.67        2.53      1.37 o 
  -5  -4   4       13.06       15.34      1.29 o 
  -4  -4   4        3.61        4.61      0.94 o 
  -3  -4   4       14.66       16.63      2.13 o 
  -1  -4   4        3.36        3.85      0.83 o 
   0  -4   4       64.85       61.57      1.76 o 
   1  -4   4       13.35       16.21      3.84 o 
   2  -4   4        6.68        7.64      0.95 o 
   3  -4   4       17.05       14.89      2.02 o 
   4  -4   4        6.41        7.78      1.74 o 
   5  -4   4        9.40        9.02      1.14 o 
 -10  -3   4        4.22        4.87      1.03 o 
  -9  -3   4        1.18        1.01      1.79 o 
  -8  -3   4        2.24        2.14      0.86 o 
  -7  -3   4        9.23        9.97      1.02 o 
  -6  -3   4        0.85        0.17      0.90 o 
  -5  -3   4       49.78       42.48      2.46 o 
  -4  -3   4        4.94        5.83      0.81 o 
  -3  -3   4       21.02       23.87      0.97 o 
  -2  -3   4       23.02       20.83      1.06 o 
  -1  -3   4       23.37       20.07      1.06 o 
   0  -3   4       39.30       38.14      1.20 o 
   1  -3   4       29.36       30.92      1.14 o 
   2  -3   4      135.74      135.86      2.95 o 
   3  -3   4       14.93       17.37      1.26 o 
   4  -3   4        0.99        1.60      0.81 o 
   5  -3   4       22.15       20.99      1.13 o 
   6  -3   4        1.92        2.02      0.87 o 
   7  -3   4        2.82        3.48      1.12 o 
 -11  -2   4        5.86        4.14      1.06 o 
  -9  -2   4        3.72        3.91      1.32 o 
  -8  -2   4       28.30       25.18      1.13 o 
  -7  -2   4       16.53       16.37      1.01 o 
  -6  -2   4       30.13       29.90      1.09 o 
  -5  -2   4       47.90       48.43      1.37 o 
  -4  -2   4      157.64      156.24      3.10 o 
  -3  -2   4      206.29      205.49      4.45 o 
  -2  -2   4       46.62       48.52      1.07 o 
  -1  -2   4       24.03       26.83      1.29 o 
   0  -2   4      231.49      243.88      4.60 o 
   1  -2   4      149.15      151.41      3.06 o 
   2  -2   4       90.85      101.41      2.20 o 
   3  -2   4      121.10      123.95      2.62 o 
   4  -2   4        7.93        8.19      0.79 o 
   5  -2   4      102.75      101.61      2.32 o 
   6  -2   4        3.45        2.78      0.77 o 
   7  -2   4       11.10       10.83      1.40 o 
   8  -2   4        1.47        0.96      0.83 o 
 -11  -1   4       16.54       15.89      1.06 o 
 -10  -1   4        4.65        4.01      0.68 o 
  -9  -1   4       26.51       28.57      1.04 o 
  -8  -1   4       17.95       18.52      1.34 o 
  -7  -1   4       98.33       94.50      1.66 o 
  -6  -1   4       43.22       44.97      1.06 o 
  -5  -1   4      158.36      163.47      2.50 o 
  -4  -1   4       57.97       53.24      1.17 o 
  -3  -1   4      171.49      163.40      2.40 o 
  -2  -1   4      146.32      140.90      4.31 o 
  -1  -1   4      103.51       96.54      4.59 o 
   0  -1   4       96.88       99.15      1.97 o 
   1  -1   4      396.66      411.33     18.81 o 
   2  -1   4       27.69       29.20      0.87 o 
   3  -1   4       76.33       73.52      1.64 o 
   4  -1   4       45.01       45.47      1.20 o 
   5  -1   4       46.58       44.91      2.24 o 
   6  -1   4      118.43      116.19      4.37 o 
   7  -1   4       50.66       45.80      2.52 o 
   8  -1   4       38.66       38.80      2.52 o 
   9  -1   4        1.49        2.97      1.85 o 
 -11   0   4        2.45        3.58      1.34 o 
 -10   0   4        8.45        7.06      1.23 o 
  -8   0   4       20.88       22.12      1.57 o 
  -7   0   4       90.01       90.30      1.82 o 
  -6   0   4       17.01       19.09      0.71 o 
  -5   0   4      138.06      141.19      2.43 o 
  -4   0   4      399.51      399.37      6.33 o 
  -3   0   4        4.69        5.63      0.41 o 
  -2   0   4       52.15       52.97      1.46 o 
  -1   0   4      362.16      339.91      6.09 o 
   0   0   4        9.97       10.71      3.00 o 
   1   0   4      751.11      796.75     14.19 o 
   2   0   4      476.95      486.03     14.95 o 
   3   0   4        6.52        4.48      1.29 o 
   4   0   4        9.40        9.35      1.46 o 
   5   0   4       67.41       60.92      2.63 o 
   6   0   4       38.16       30.63      1.96 o 
   7   0   4       36.22       30.96      2.13 o 
   8   0   4        1.27        4.09      1.68 o 
   9   0   4       11.82       13.66      2.02 o 
 -10   1   4        4.63        3.86      1.29 o 
  -9   1   4       26.48       29.84      1.68 o 
  -8   1   4       17.92       21.73      1.46 o 
  -7   1   4       98.45       99.95      2.80 o 
  -6   1   4       43.31       44.01      1.74 o 
  -5   1   4      158.06      170.50      4.14 o 
  -4   1   4       58.01       54.48      1.74 o 
  -3   1   4      171.08      161.26      3.98 o 
  -2   1   4      146.18      139.37      2.82 o 
  -1   1   4      103.01      100.31      2.77 o 
   0   1   4       96.78       98.45      2.14 o 
   1   1   4      397.25      420.73      7.92 o 
   2   1   4       27.67       31.35      1.18 o 
   3   1   4       76.43       75.04      2.58 o 
   4   1   4       45.13       41.55      2.97 o 
   5   1   4       46.56       44.49      1.58 o 
   6   1   4      118.46      115.93      4.03 o 
   7   1   4       50.64       45.30      2.58 o 
   8   1   4       38.71       41.32      2.46 o 
   9   1   4        1.49        7.00      1.62 o 
 -11   2   4        5.89        4.82      1.51 o 
 -10   2   4        0.05        1.14      1.09 o 
  -9   2   4        3.72        3.14      1.18 o 
  -7   2   4       16.52       17.30      1.34 o 
  -6   2   4       30.10       30.01      1.51 o 
  -5   2   4       47.88       47.48      1.90 o 
  -4   2   4      157.52      154.26      4.03 o 
  -3   2   4      206.37      201.13      5.04 o 
  -2   2   4       46.58       47.79      1.24 o 
  -1   2   4       24.07       29.08      1.09 o 
   0   2   4      231.31      246.98      4.83 o 
   1   2   4      148.96      156.34      3.24 o 
   2   2   4       90.77      100.87      2.52 o 
   3   2   4      121.12      123.74      2.87 o 
   4   2   4        7.96        9.76      1.27 o 
   5   2   4      102.83      100.68      3.70 o 
   6   2   4        3.45        3.11      1.79 o 
   7   2   4       11.05       13.34      1.74 o 
   8   2   4        1.49        3.32      1.26 o 
 -10   3   4        4.22        5.43      1.57 o 
  -4   3   4        4.89        5.10      1.18 o 
  -3   3   4       20.99       22.17      1.46 o 
  -2   3   4       23.05       20.89      1.46 o 
  -1   3   4       23.41       25.90      1.58 o 
   0   3   4       39.22       41.64      2.27 o 
   1   3   4       29.38       31.03      1.53 o 
   2   3   4      135.69      141.31      3.24 o 
   3   3   4       14.91       17.76      1.53 o 
   4   3   4        1.00        1.89      1.24 o 
   5   3   4       22.20       23.39      1.63 o 
   6   3   4        1.93        1.21      1.35 o 
   7   3   4        2.81        1.53      1.36 o 
  -2   4   4        6.29        8.09      1.62 o 
  -1   4   4        3.35        3.01      1.03 o 
   0   4   4       64.85       59.48      2.04 o 
   1   4   4       13.41       14.31      1.41 o 
   2   4   4        6.66        7.61      1.35 o 
   3   4   4       17.06       17.63      1.60 o 
   4   4   4        6.40        4.68      1.48 o 
   5   4   4        9.39        5.26      1.52 o 
  -2   5   4        1.68        3.63      1.34 o 
  -1   5   4        0.08        0.58      1.34 o 
   0   5   4        6.94        5.82      2.18 o 
   1   5   4        4.33        1.79      2.30 o 
   0  -5   5        7.24        7.45      1.34 o 
  -8  -4   5        4.05        4.53      1.07 o 
  -7  -4   5        3.90        2.85      1.29 o 
  -6  -4   5       33.33       30.87      2.83 o 
  -5  -4   5        0.48        0.00      1.01 o 
  -4  -4   5       46.55       41.39      1.44 o 
  -2  -4   5        1.41        0.56      0.90 o 
  -1  -4   5        9.99       11.20      1.18 o 
   0  -4   5       22.84       20.79      1.12 o 
   1  -4   5        7.53        9.17      1.15 o 
   2  -4   5        5.92        6.51      1.57 o 
   3  -4   5        2.98        3.19      1.34 o 
   4  -4   5        1.02        0.80      0.95 o 
  -9  -3   5        5.90        5.29      1.15 o 
  -8  -3   5        3.99        3.43      0.88 o 
  -7  -3   5       27.28       22.23      1.14 o 
  -6  -3   5       36.75       32.59      1.30 o 
  -5  -3   5        6.20        7.69      0.90 o 
  -4  -3   5        8.56        7.58      1.62 o 
  -3  -3   5       18.78       18.87      0.79 o 
  -2  -3   5       20.52       17.53      1.12 o 
  -1  -3   5       22.54       22.42      0.97 o 
   0  -3   5       14.84       17.96      1.32 o 
   1  -3   5       13.01       13.33      1.37 o 
   2  -3   5       48.63       52.46      1.53 o 
   3  -3   5       48.61       47.09      1.49 o 
   4  -3   5       56.00       60.79      1.74 o 
   5  -3   5        2.70        2.66      0.89 o 
   6  -3   5        3.79        4.57      0.99 o 
 -11  -2   5        0.35        1.62      0.95 o 
 -10  -2   5        3.38        1.46      0.95 o 
  -9  -2   5        4.41        4.36      0.67 o 
  -8  -2   5       45.89       42.21      1.12 o 
  -7  -2   5       18.53       16.77      0.78 o 
  -6  -2   5       42.66       38.76      2.16 o 
  -5  -2   5        3.48        4.94      0.73 o 
  -4  -2   5      124.72      116.71      1.91 o 
  -3  -2   5      103.47      105.47      1.92 o 
  -2  -2   5       22.54       23.74      1.12 o 
  -1  -2   5       91.64      106.84      2.69 o 
   0  -2   5       50.54       54.12      1.36 o 
   1  -2   5       34.62       34.80      1.13 o 
   2  -2   5       69.76       79.34      2.83 o 
   3  -2   5       11.26       11.09      0.86 o 
   4  -2   5       33.51       31.79      1.18 o 
   5  -2   5       20.70       23.30      1.11 o 
   6  -2   5       29.86       29.41      1.82 o 
   7  -2   5        2.60        1.88      0.84 o 
   8  -2   5        0.69        2.63      1.79 o 
 -11  -1   5        2.28        2.52      1.18 o 
 -10  -1   5        1.82        2.94      0.78 o 
  -9  -1   5       48.55       47.75      1.34 o 
  -8  -1   5       26.41       26.84      1.02 o 
  -7  -1   5       30.91       32.97      1.03 o 
  -6  -1   5       67.23       68.29      1.79 o 
  -5  -1   5       46.74       52.72      1.34 o 
  -4  -1   5      132.73      124.82      2.18 o 
  -3  -1   5      178.27      158.87      2.61 o 
  -2  -1   5      223.85      220.69      3.50 o 
  -1  -1   5       35.02       33.26      0.69 o 
   0  -1   5      103.87      107.95      2.20 o 
   1  -1   5       30.45       37.52      1.03 o 
   2  -1   5       33.96       33.81      1.00 o 
   3  -1   5       45.01       42.82      1.16 o 
   4  -1   5       48.23       47.39      1.46 o 
   5  -1   5        7.90        7.50      1.46 o 
   6  -1   5       34.93       31.86      2.07 o 
   7  -1   5        0.15        0.45      1.51 o 
   8  -1   5       19.80       20.10      2.24 o 
 -11   0   5        0.10        3.64      1.29 o 
 -10   0   5       17.39       21.78      1.51 o 
  -9   0   5        5.76        4.70      1.04 o 
  -8   0   5      178.45      196.84      3.48 o 
  -7   0   5       26.71       26.48      0.91 o 
  -6   0   5      144.48      146.31      2.59 o 
  -5   0   5       24.53       26.88      1.01 o 
  -4   0   5      127.67      136.36      2.37 o 
  -3   0   5        0.03        0.25      0.39 o 
  -2   0   5      739.19      742.03     16.24 o 
  -1   0   5      342.40      348.16      8.46 o 
   0   0   5       49.77       51.68      1.25 o 
   1   0   5       14.23       17.53      1.62 o 
   2   0   5      125.04      126.55      4.42 o 
   3   0   5       77.83       69.77      2.91 o 
   4   0   5       48.75       46.59      2.30 o 
   5   0   5       21.39       20.49      1.90 o 
   6   0   5       51.41       40.20      2.30 o 
   7   0   5       80.98       75.31      3.30 o 
   8   0   5        1.18        4.14      1.68 o 
 -11   1   5        2.29        3.86      1.40 o 
 -10   1   5        1.84        3.92      1.34 o 
  -9   1   5       48.57       47.82      2.07 o 
  -8   1   5       26.36       30.40      1.62 o 
  -7   1   5       30.85       30.07      1.57 o 
  -6   1   5       67.30       67.91      1.45 o 
  -5   1   5       46.75       54.43      1.85 o 
  -4   1   5      132.81      125.37      3.30 o 
  -3   1   5      178.16      153.74      3.11 o 
  -2   1   5      223.62      213.38      4.25 o 
  -1   1   5       35.01       33.82      2.52 o 
   0   1   5      103.81      110.37      2.37 o 
   1   1   5       30.43       39.28      1.85 o 
   2   1   5       34.09       36.83      1.35 o 
   3   1   5       44.99       42.48      1.68 o 
   4   1   5       48.27       42.44      2.97 o 
   5   1   5        7.91        7.45      2.07 o 
   6   1   5       34.95       30.63      2.35 o 
   7   1   5        0.15        0.39      1.68 o 
   8   1   5       19.70       21.89      2.02 o 
 -10   2   5        3.36        2.58      1.29 o 
  -9   2   5        4.41        5.77      1.29 o 
  -8   2   5       45.89       44.63      1.90 o 
  -7   2   5       18.53       19.37      1.51 o 
  -6   2   5       42.70       39.31      1.74 o 
  -5   2   5        3.45        4.03      1.12 o 
  -4   2   5      124.61      117.42      3.30 o 
  -3   2   5      103.55      105.29      2.07 o 
  -2   2   5       22.42       24.68      1.00 o 
  -1   2   5       91.58      100.86      2.60 o 
   0   2   5       50.59       54.54      1.71 o 
   1   2   5       34.64       36.54      1.60 o 
   2   2   5       69.68       77.84      3.95 o 
   3   2   5       11.19       12.73      1.37 o 
   4   2   5       33.60       32.45      1.65 o 
   5   2   5       20.65       26.59      2.04 o 
   6   2   5       29.84       31.63      3.98 o 
   7   2   5        2.59        4.87      2.18 o 
   8   2   5        0.69        6.94      2.24 o 
  -8   3   5        4.00        1.68      1.18 o 
  -6   3   5       36.81       40.93      1.90 o 
  -5   3   5        6.18        8.85      1.34 o 
  -4   3   5        8.54        8.40      1.34 o 
  -3   3   5       18.76       20.47      1.50 o 
  -2   3   5       20.45       21.20      1.11 o 
  -1   3   5       22.58       28.55      1.48 o 
   0   3   5       14.83       18.31      1.35 o 
   1   3   5       13.01       13.76      2.55 o 
   2   3   5       48.59       52.85      1.99 o 
   3   3   5       48.58       44.89      1.92 o 
   4   3   5       56.05       57.00      2.13 o 
   5   3   5        2.69        3.14      2.46 o 
   6   3   5        3.79        3.62      1.88 o 
  -4   4   5       46.54       42.89      2.07 o 
  -3   4   5        0.13        1.91      1.85 o 
  -2   4   5        1.40        1.36      0.84 o 
  -1   4   5       10.00        9.04      1.36 o 
   0   4   5       22.82       24.26      2.07 o 
   1   4   5        7.49        6.88      1.36 o 
   2   4   5        5.89        3.99      1.40 o 
   3   4   5        2.98        3.25      1.79 o 
  -3   5   5        0.55        2.30      2.30 o 
  -2   5   5        4.23        4.88      1.57 o 
  -1   5   5       18.51       19.99      2.69 o 
   0   5   5        7.27        5.60      2.30 o 
  -7  -4   6        7.62        6.51      1.07 o 
  -6  -4   6        7.85        7.35      1.02 o 
  -5  -4   6        6.32        5.10      1.12 o 
  -4  -4   6       11.11        8.90      1.18 o 
  -2  -4   6       36.28       38.08      1.68 o 
  -1  -4   6        1.13        2.07      1.06 o 
   0  -4   6        1.75        1.01      1.01 o 
   1  -4   6        1.46        1.87      1.23 o 
   2  -4   6        6.88        7.78      1.08 o 
   3  -4   6       16.58       19.24      1.31 o 
  -9  -3   6        3.47        1.60      0.90 o 
  -8  -3   6        4.46        3.55      1.18 o 
  -7  -3   6       20.93       21.34      2.41 o 
  -6  -3   6        3.66        3.46      0.91 o 
  -5  -3   6      113.51      107.17      2.58 o 
  -4  -3   6       25.64       22.33      0.89 o 
  -3  -3   6       15.53       17.33      1.01 o 
  -2  -3   6        2.32        2.24      0.90 o 
  -1  -3   6        1.77        0.82      0.67 o 
   0  -3   6       51.57       51.00      1.45 o 
   1  -3   6       28.48       28.35      1.20 o 
   2  -3   6       39.06       38.84      1.38 o 
   3  -3   6        6.11        7.49      0.94 o 
   4  -3   6       15.62       16.01      2.58 o 
   5  -3   6        8.18        7.29      1.03 o 
   6  -3   6        0.06        1.57      1.51 o 
 -10  -2   6        3.71        1.92      1.37 o 
  -9  -2   6        2.71        2.18      1.06 o 
  -8  -2   6       27.54       23.30      1.04 o 
  -7  -2   6       54.54       54.12      1.58 o 
  -6  -2   6       17.27       21.27      1.76 o 
  -5  -2   6        4.63        5.50      0.58 o 
  -4  -2   6       75.98       78.53      1.58 o 
  -3  -2   6       29.59       29.02      1.57 o 
  -2  -2   6        2.67        2.14      0.55 o 
  -1  -2   6        5.63        5.76      1.20 o 
   0  -2   6        6.12        7.14      0.70 o 
   1  -2   6        0.35        0.45      0.73 o 
   2  -2   6       10.95       13.03      0.91 o 
   3  -2   6        5.20        5.16      0.78 o 
   4  -2   6       10.55       10.41      0.93 o 
   5  -2   6        2.85        2.97      0.79 o 
   6  -2   6        4.27        3.07      0.85 o 
   7  -2   6        0.92        0.62      1.57 o 
 -11  -1   6        0.18        0.56      1.18 o 
 -10  -1   6        4.13        3.00      0.82 o 
  -9  -1   6       62.98       65.02      1.60 o 
  -8  -1   6       23.43       23.29      1.51 o 
  -7  -1   6       63.05       66.67      1.54 o 
  -6  -1   6       36.57       36.14      1.43 o 
  -5  -1   6       67.58       66.16      2.04 o 
  -4  -1   6       11.54       14.60      0.67 o 
  -3  -1   6      192.09      188.23      3.15 o 
  -2  -1   6      269.39      259.54      4.18 o 
  -1  -1   6       30.96       29.73      0.90 o 
   0  -1   6      230.97      228.98      4.62 o 
   1  -1   6      241.29      234.03      4.39 o 
   2  -1   6       67.22       67.48      1.58 o 
   3  -1   6        5.26        4.19      0.76 o 
   4  -1   6        1.58        2.37      0.62 o 
   5  -1   6       63.60       55.66      2.69 o 
   6  -1   6        8.58       11.59      1.68 o 
   7  -1   6        2.19        5.38      1.62 o 
 -11   0   6        1.09        1.96      1.34 o 
 -10   0   6       38.78       43.90      2.07 o 
  -9   0   6        9.74        9.32      0.91 o 
  -8   0   6       23.09       26.70      1.02 o 
  -7   0   6       16.40       19.56      2.38 o 
  -6   0   6      281.19      258.93      4.31 o 
  -5   0   6       13.97       14.57      1.06 o 
  -4   0   6        1.12        1.88      0.46 o 
  -3   0   6      526.86      530.54     11.76 o 
  -2   0   6       56.19       66.52      1.85 o 
  -1   0   6        5.13        4.04      0.61 o 
   0   0   6      152.76      156.03      3.04 o 
   1   0   6       24.47       25.93      0.88 o 
   2   0   6       23.02       24.69      2.02 o 
   3   0   6       95.36      100.73      3.86 o 
   4   0   6        7.03        5.77      1.46 o 
   5   0   6        1.94        1.40      1.34 o 
   6   0   6        0.03        2.52      1.40 o 
   7   0   6       50.89       47.93      2.63 o 
   8   0   6        0.03        2.30      1.57 o 
 -11   1   6        0.18        2.52      1.40 o 
 -10   1   6        4.13        6.10      1.40 o 
  -9   1   6       62.94       64.67      2.35 o 
  -8   1   6       23.45       23.97      1.62 o 
  -7   1   6       62.96       66.99      1.53 o 
  -6   1   6       36.54       36.77      2.38 o 
  -5   1   6       67.48       67.53      2.30 o 
  -4   1   6       11.57       13.09      0.94 o 
  -3   1   6      192.08      189.42      3.75 o 
  -2   1   6      269.36      255.83      4.93 o 
  -1   1   6       30.88       29.85      1.21 o 
   0   1   6      231.16      235.73      7.56 o 
   1   1   6      241.37      226.38      7.67 o 
   2   1   6       67.21       64.34      3.42 o 
   3   1   6        5.27        4.70      2.41 o 
   4   1   6        1.56        0.06      1.90 o 
   5   1   6       63.49       57.90      3.02 o 
   6   1   6        8.59       14.56      2.13 o 
   7   1   6        2.19        7.39      1.79 o 
 -10   2   6        3.73        2.07      1.29 o 
  -8   2   6       27.55       25.09      1.57 o 
  -7   2   6       54.61       56.83      2.18 o 
  -6   2   6       17.19       21.56      1.62 o 
  -5   2   6        4.63        5.71      1.23 o 
  -4   2   6       75.94       77.92      1.77 o 
  -3   2   6       29.52       29.59      1.16 o 
  -2   2   6        2.67        2.47      0.92 o 
  -1   2   6        5.64        7.26      1.17 o 
   0   2   6        6.15       10.40      1.17 o 
   1   2   6        0.34        2.35      1.85 o 
   2   2   6       10.97       14.38      1.43 o 
   3   2   6        5.18        6.31      1.33 o 
   4   2   6       10.57       12.46      1.56 o 
   5   2   6        2.84        4.58      1.32 o 
   6   2   6        4.28        5.82      2.46 o 
   7   2   6        0.90        3.49      2.55 o 
  -9   3   6        3.46        3.08      1.34 o 
  -7   3   6       20.97       17.47      1.62 o 
  -6   3   6        3.68        2.97      1.29 o 
  -5   3   6      113.58      111.65      3.36 o 
  -4   3   6       25.59       26.39      1.22 o 
  -3   3   6       15.51       18.17      2.27 o 
  -2   3   6        2.32        2.13      1.74 o 
  -1   3   6        1.78        1.61      1.14 o 
   0   3   6       51.58       49.43      2.41 o 
   1   3   6       28.40       29.19      1.69 o 
   2   3   6       39.00       39.44      2.27 o 
   3   3   6        6.11        6.71      1.41 o 
   4   3   6       15.56       18.59      2.91 o 
   5   3   6        8.19        6.30      1.62 o 
   6   3   6        0.06        0.95      1.96 o 
  -5   4   6        6.35        5.60      1.46 o 
  -4   4   6       11.10       11.57      2.57 o 
  -3   4   6       10.61       11.52      1.42 o 
  -2   4   6       36.29       33.73      1.58 o 
  -1   4   6        1.14        1.85      1.62 o 
   0   4   6        1.75        1.57      1.74 o 
   1   4   6        1.47        2.46      1.62 o 
   2   4   6        6.85        3.68      1.48 o 
   3   4   6       16.58       12.98      1.82 o 
  -7  -4   7        0.47        0.95      1.06 o 
  -6  -4   7       20.43       15.23      1.46 o 
  -5  -4   7        3.27        2.30      1.06 o 
  -3  -4   7        6.42        6.38      1.29 o 
  -2  -4   7        2.91        3.53      1.23 o 
  -1  -4   7       12.44       11.53      1.40 o 
   0  -4   7        7.89        6.27      1.23 o 
   1  -4   7        1.89        3.70      1.23 o 
   2  -4   7        0.91        1.29      0.96 o 
  -9  -3   7        1.85        1.06      0.95 o 
  -8  -3   7        9.01        8.90      1.14 o 
  -6  -3   7        1.10        0.84      1.01 o 
  -5  -3   7       38.91       30.63      1.57 o 
  -4  -3   7        0.05        0.82      0.65 o 
  -3  -3   7       54.93       56.50      2.02 o 
  -2  -3   7        1.19        1.51      1.06 o 
  -1  -3   7       22.28       24.36      1.46 o 
   0  -3   7        5.98        7.37      2.83 o 
   1  -3   7       23.89       24.26      1.14 o 
   2  -3   7        3.37        5.01      0.86 o 
   3  -3   7        4.76        5.48      0.94 o 
   4  -3   7        6.09        7.19      1.06 o 
   5  -3   7        0.57        1.90      1.57 o 
 -10  -2   7        8.04        5.71      1.23 o 
  -9  -2   7        8.21        9.91      1.29 o 
  -8  -2   7        3.89        3.81      1.01 o 
  -7  -2   7       16.52       17.05      1.15 o 
  -6  -2   7       27.19       24.48      0.95 o 
  -5  -2   7        5.32        5.76      0.71 o 
  -4  -2   7        3.81        5.28      0.67 o 
  -3  -2   7       53.11       53.86      1.40 o 
  -2  -2   7        3.01        3.42      0.90 o 
  -1  -2   7        8.75       11.70      3.02 o 
   0  -2   7       20.49       21.62      0.98 o 
   1  -2   7      204.40      202.62      4.03 o 
   2  -2   7       11.20       12.48      0.94 o 
   3  -2   7      107.95      103.36      2.33 o 
   4  -2   7       12.68       13.61      1.00 o 
   5  -2   7        0.22        2.13      1.51 o 
   6  -2   7        0.31        1.12      0.86 o 
 -11  -1   7        1.98        2.88      0.87 o 
 -10  -1   7        1.71        3.76      0.87 o 
  -9  -1   7        7.80       10.44      0.93 o 
  -8  -1   7       20.89       22.87      1.07 o 
  -7  -1   7       41.99       39.52      2.18 o 
  -6  -1   7       36.60       37.29      1.51 o 
  -5  -1   7        6.59        5.90      1.06 o 
  -4  -1   7      123.21      133.78      3.44 o 
  -3  -1   7       25.53       24.58      0.85 o 
  -2  -1   7       67.65       72.00      1.54 o 
  -1  -1   7        9.58       10.66      0.84 o 
   0  -1   7        7.65        8.71      1.60 o 
   1  -1   7        9.10       10.67      1.01 o 
   2  -1   7       20.96       20.97      1.12 o 
   4  -1   7       31.68       33.37      2.07 o 
   5  -1   7        6.22        7.56      1.57 o 
   6  -1   7        6.73        8.34      1.62 o 
   7  -1   7        8.27       10.86      1.90 o 
 -11   0   7        2.18        2.52      1.34 o 
 -10   0   7       15.70       22.36      1.20 o 
  -9   0   7       11.45       12.60      0.94 o 
  -8   0   7      148.99      152.39      2.83 o 
  -7   0   7       45.75       51.20      1.32 o 
  -6   0   7      146.74      152.96      2.75 o 
  -5   0   7       50.26       52.65      3.02 o 
  -3   0   7       36.07       45.30      1.51 o 
  -2   0   7      117.59      115.83      3.11 o 
  -1   0   7       56.46       55.06      1.42 o 
   0   0   7       75.92       71.41      1.68 o 
   1   0   7        8.01        8.29      1.62 o 
   2   0   7       12.64       15.12      1.85 o 
   3   0   7      114.34      107.79      4.09 o 
   4   0   7       20.59       18.42      1.90 o 
   5   0   7        2.66        2.74      1.40 o 
   6   0   7        0.09        0.78      1.34 o 
   7   0   7        3.08        5.94      1.68 o 
 -11   1   7        1.98        2.69      1.40 o 
 -10   1   7        1.71        1.40      1.29 o 
  -9   1   7        7.84        9.32      0.89 o 
  -8   1   7       20.86       24.07      1.00 o 
  -7   1   7       41.97       39.54      1.17 o 
  -6   1   7       36.65       36.17      1.09 o 
  -5   1   7        6.57        6.72      1.18 o 
  -4   1   7      123.27      136.91      4.84 o 
  -3   1   7       25.47       22.57      1.21 o 
  -2   1   7       67.83       71.59      1.86 o 
  -1   1   7        9.54        9.83      1.40 o 
   0   1   7        7.75       10.87      1.65 o 
   1   1   7        9.12       12.21      2.24 o 
   2   1   7       20.83       23.46      2.86 o 
   4   1   7       31.63       28.78      2.58 o 
   5   1   7        6.22        6.44      1.96 o 
   6   1   7        6.72        8.40      1.90 o 
   7   1   7        8.21       11.98      1.90 o 
 -10   2   7        8.03        7.11      1.46 o 
  -9   2   7        8.20        6.16      1.40 o 
  -8   2   7        3.88        2.41      1.29 o 
  -7   2   7       16.49       17.64      1.57 o 
  -6   2   7       27.23       25.72      1.99 o 
  -5   2   7        5.34        3.14      0.86 o 
  -4   2   7        3.81        4.84      1.02 o 
  -3   2   7       53.11       55.94      1.76 o 
  -2   2   7        3.00        3.03      1.12 o 
  -1   2   7        8.76       13.02      1.28 o 
   0   2   7       20.45       27.97      1.96 o 
   1   2   7      204.46      203.71      4.30 o 
   2   2   7       11.21       14.51      1.62 o 
   3   2   7      107.80      102.89      8.01 o 
   4   2   7       12.66       18.68      2.77 o 
   5   2   7        0.21        3.81      2.63 o 
   6   2   7        0.31        6.10      2.35 o 
  -9   3   7        1.85        3.98      1.34 o 
  -8   3   7        9.02        7.11      1.46 o 
  -6   3   7        1.11        3.47      1.40 o 
  -5   3   7       38.96       36.05      4.25 o 
  -3   3   7       54.96       48.55      2.66 o 
  -2   3   7        1.19        1.27      1.09 o 
  -1   3   7       22.31       26.27      1.65 o 
   0   3   7        5.98        6.31      1.51 o 
   1   3   7       23.89       26.77      1.71 o 
   2   3   7        3.39        2.35      1.43 o 
   3   3   7        4.76        4.83      1.59 o 
   4   3   7        6.07        5.81      1.56 o 
   5   3   7        0.57        4.65      3.08 o 
  -6   4   7       20.42       17.50      1.57 o 
  -5   4   7        3.26        8.11      4.62 o 
  -4   4   7        0.52        2.18      1.51 o 
  -3   4   7        6.43        4.45      1.25 o 
  -2   4   7        2.93        1.82      1.16 o 
  -1   4   7       12.44       11.76      1.51 o 
   0   4   7        7.86        5.92      1.51 o 
   1   4   7        1.89        2.80      1.85 o 
  -6  -4   8        2.90        1.57      1.06 o 
  -5  -4   8        4.24        4.76      1.12 o 
  -4  -4   8        5.88        5.10      1.29 o 
  -3  -4   8        0.92        1.79      1.29 o 
  -2  -4   8        0.44        0.78      1.29 o 
  -1  -4   8        0.43        0.34      1.12 o 
   1  -4   8        4.66        4.54      1.23 o 
  -8  -3   8        0.15        0.17      1.12 o 
  -7  -3   8        8.43        7.62      1.29 o 
  -6  -3   8        0.87        0.62      1.01 o 
  -5  -3   8        3.20        3.06      0.92 o 
  -4  -3   8       28.34       27.15      1.48 o 
  -3  -3   8        2.04        0.90      1.06 o 
  -2  -3   8        2.97        1.79      1.12 o 
  -1  -3   8       13.45       15.01      1.40 o 
   0  -3   8       28.52       28.22      1.57 o 
   1  -3   8        9.28       11.29      1.04 o 
   2  -3   8       23.78       23.88      1.21 o 
   3  -3   8        8.42        8.45      1.06 o 
 -10  -2   8        1.40        1.14      0.81 o 
  -9  -2   8        4.16        5.38      1.12 o 
  -8  -2   8        9.36       10.53      1.34 o 
  -7  -2   8        4.15        2.27      0.73 o 
  -6  -2   8        6.02        6.70      1.34 o 
  -5  -2   8       58.27       55.77      1.43 o 
  -4  -2   8       37.68       36.57      1.46 o 
  -3  -2   8       38.76       36.67      2.16 o 
  -2  -2   8       82.34       79.34      2.41 o 
  -1  -2   8       25.86       30.12      1.46 o 
   0  -2   8       25.58       24.57      1.34 o 
   1  -2   8        8.78        9.19      0.90 o 
   2  -2   8        9.34        9.78      0.94 o 
   3  -2   8       25.10       24.40      1.60 o 
   4  -2   8        3.26        3.39      0.87 o 
   5  -2   8        0.44        1.06      1.57 o 
 -11  -1   8        1.30        2.29      0.85 o 
 -10  -1   8        3.65        5.61      0.91 o 
  -9  -1   8       29.64       32.72      1.62 o 
  -8  -1   8       41.51       46.42      1.85 o 
  -7  -1   8       65.76       66.13      2.18 o 
  -6  -1   8       79.81       81.75      2.46 o 
  -5  -1   8       37.70       37.77      1.23 o 
  -4  -1   8       43.41       39.23      1.09 o 
  -3  -1   8       16.37       16.94      0.77 o 
  -2  -1   8        7.50        7.80      0.63 o 
  -1  -1   8       42.63       37.79      1.17 o 
   0  -1   8      175.72      175.77      4.37 o 
   1  -1   8       38.42       36.42      1.16 o 
   2  -1   8       86.91       81.87      2.30 o 
   3  -1   8        9.47       11.62      1.04 o 
   4  -1   8       21.56       20.55      1.79 o 
   5  -1   8        0.22        0.73      1.29 o 
   6  -1   8        1.54        4.82      1.51 o 
 -11   0   8        0.01        0.17      0.90 o 
 -10   0   8        0.79        0.99      0.83 o 
  -9   0   8       11.71       14.09      1.18 o 
  -8   0   8       16.63       17.97      1.09 o 
  -7   0   8       36.85       36.82      1.12 o 
  -6   0   8       26.76       24.93      1.20 o 
  -5   0   8        0.02        0.39      0.67 o 
  -3   0   8       12.61       15.57      1.06 o 
  -2   0   8       17.15       15.31      1.29 o 
  -1   0   8        0.72        2.17      0.66 o 
   0   0   8       18.75       21.12      2.69 o 
   1   0   8       44.02       40.76      2.35 o 
   2   0   8        8.41        8.40      1.68 o 
   3   0   8       22.31       21.45      1.85 o 
   4   0   8       23.95       20.77      1.85 o 
   5   0   8       11.62       14.61      1.85 o 
   6   0   8        1.53        2.80      1.40 o 
 -11   1   8        1.29        1.96      1.46 o 
 -10   1   8        3.64        3.75      1.40 o 
  -9   1   8       29.62       33.76      1.71 o 
  -8   1   8       41.49       43.49      1.29 o 
  -7   1   8       65.71       62.90      5.52 o 
  -6   1   8       79.69       80.58      2.63 o 
  -5   1   8       37.81       38.30      1.85 o 
  -4   1   8       43.56       38.92      1.40 o 
  -3   1   8       16.40       19.76      1.17 o 
  -2   1   8        7.48        8.22      1.05 o 
  -1   1   8       42.54       42.50      2.52 o 
   0   1   8      175.91      174.93      6.27 o 
   1   1   8       38.42       30.12      2.91 o 
   2   1   8       86.82       75.42      3.98 o 
   3   1   8        9.46       12.37      2.30 o 
   4   1   8       21.55       24.86      2.52 o 
   5   1   8        0.22        5.15      1.96 o 
   6   1   8        1.55        5.21      1.74 o 
 -10   2   8        1.42        1.23      1.40 o 
  -9   2   8        4.14        4.14      1.46 o 
  -8   2   8        9.35       11.37      1.51 o 
  -7   2   8        4.13        2.35      1.29 o 
  -6   2   8        6.02        4.96      1.10 o 
  -5   2   8       58.30       60.47      3.19 o 
  -4   2   8       37.73       35.35      1.52 o 
  -3   2   8       38.87       38.10      1.60 o 
  -2   2   8       82.34       77.57      2.15 o 
  -1   2   8       25.87       27.94      1.55 o 
   0   2   8       25.60       30.32      2.49 o 
   1   2   8        8.80        9.61      1.68 o 
   2   2   8        9.35        9.45      1.49 o 
   3   2   8       25.00       25.14      1.80 o 
   4   2   8        3.26        5.60      2.80 o 
   5   2   8        0.44        4.42      2.46 o 
  -8   3   8        0.15        0.06      1.29 o 
  -7   3   8        8.45        8.06      1.24 o 
  -6   3   8        0.86        0.87      1.16 o 
  -5   3   8        3.21        2.97      1.01 o 
  -4   3   8       28.35       27.26      1.59 o 
  -3   3   8        2.06        2.07      1.40 o 
  -2   3   8        2.98        2.43      1.11 o 
  -1   3   8       13.41       13.20      1.52 o 
   0   3   8       28.47       27.85      1.76 o 
   1   3   8        9.30       10.02      1.53 o 
   2   3   8       23.74       21.56      3.89 o 
   3   3   8        8.41        7.09      1.59 o 
  -6   4   8        2.92        7.56      2.63 o 
  -5   4   8        4.24        5.70      1.66 o 
  -4   4   8        5.89        8.36      3.11 o 
  -3   4   8        0.93        0.34      1.57 o 
  -1   4   8        0.44        0.56      1.40 o 
   1   4   8        4.65        0.85      1.50 o 
  -8  -3   9        0.10        0.28      1.18 o 
  -7  -3   9        2.60        2.18      1.18 o 
  -6  -3   9       19.35       19.97      1.13 o 
  -5  -3   9       11.42       11.35      0.99 o 
  -4  -3   9       11.91       12.71      1.46 o 
  -3  -3   9       30.61       27.83      1.62 o 
  -1  -3   9        4.24        4.42      1.29 o 
   0  -3   9        1.66        2.52      1.18 o 
   1  -3   9        9.14       10.64      1.34 o 
   2  -3   9        8.31       12.07      1.14 o 
  -9  -2   9        2.07        2.69      1.18 o 
  -8  -2   9        2.85        4.09      1.23 o 
  -7  -2   9       11.61       13.70      1.51 o 
  -6  -2   9        5.13        6.74      1.04 o 
  -5  -2   9       96.58       94.07      2.02 o 
  -4  -2   9        5.10        7.69      1.71 o 
  -3  -2   9       14.24       14.01      1.18 o 
  -2  -2   9       17.76       19.54      1.46 o 
  -1  -2   9      104.78      107.40      3.02 o 
   0  -2   9       27.88       30.24      1.57 o 
   1  -2   9       39.17       32.62      2.52 o 
   2  -2   9        2.40        1.50      1.54 o 
   3  -2   9        2.68        4.53      0.90 o 
   4  -2   9        4.31        5.32      0.95 o 
 -10  -1   9        4.37        5.94      0.95 o 
  -9  -1   9        3.04        2.91      1.23 o 
  -8  -1   9        5.84        5.88      1.18 o 
  -7  -1   9       19.85       19.99      1.34 o 
  -6  -1   9       24.09       24.19      1.46 o 
  -5  -1   9        1.97        2.21      0.65 o 
  -4  -1   9       28.99       26.98      0.95 o 
  -3  -1   9        8.51        8.52      0.73 o 
  -2  -1   9       57.94       55.20      1.30 o 
  -1  -1   9       21.88       19.89      1.06 o 
   0  -1   9        4.30        6.12      1.65 o 
   1  -1   9        5.75        8.18      0.87 o 
   2  -1   9       27.64       25.77      1.10 o 
   3  -1   9       19.44       19.54      1.96 o 
   4  -1   9        1.91        3.53      1.40 o 
   5  -1   9        2.49        5.71      1.51 o 
 -10   0   9        4.91        4.92      1.00 o 
  -9   0   9        3.95        5.17      0.87 o 
  -8   0   9       45.02       47.21      1.60 o 
  -7   0   9       52.63       53.69      1.42 o 
  -6   0   9        2.93        4.87      0.95 o 
  -5   0   9       11.91       17.75      1.18 o 
  -3   0   9        5.69        6.44      0.95 o 
  -2   0   9       25.17       25.56      1.12 o 
  -1   0   9      280.92      276.91      5.29 o 
   0   0   9       80.86       79.60      1.93 o 
   1   0   9        0.01        1.23      1.51 o 
   2   0   9        0.38        2.24      1.46 o 
   3   0   9       24.89       23.29      1.85 o 
   4   0   9        2.71        4.03      1.46 o 
   5   0   9       10.19       11.37      1.74 o 
 -10   1   9        4.35        5.60      1.51 o 
  -9   1   9        3.05        3.62      0.82 o 
  -8   1   9        5.84        6.95      0.87 o 
  -7   1   9       19.80       18.89      1.04 o 
  -6   1   9       24.11       25.93      1.68 o 
  -4   1   9       29.12       25.09      1.62 o 
  -3   1   9        8.52        8.60      1.06 o 
  -2   1   9       57.92       49.67      2.80 o 
  -1   1   9       21.84       19.93      2.46 o 
   0   1   9        4.33        6.10      2.35 o 
   1   1   9        5.72        8.51      2.58 o 
   2   1   9       27.61       29.17      2.80 o 
   3   1   9       19.45       23.63      2.46 o 
   4   1   9        1.93        4.03      1.85 o 
   5   1   9        2.46        7.90      1.96 o 
  -9   2   9        2.06        2.24      1.34 o 
  -8   2   9        2.86        2.39      0.75 o 
  -7   2   9       11.57       12.32      1.62 o 
  -6   2   9        5.12        4.37      1.46 o 
  -5   2   9       96.67       95.58      2.47 o 
  -4   2   9        5.12        6.98      1.21 o 
  -3   2   9       14.24       14.21      1.41 o 
  -2   2   9       17.72       17.86      1.43 o 
  -1   2   9      104.74       97.42      2.59 o 
   0   2   9       27.95       30.31      1.72 o 
   1   2   9       39.09       37.78      2.41 o 
   3   2   9        2.72        7.11      2.97 o 
   4   2   9        4.30        8.68      2.80 o 
  -8   3   9        0.10        1.57      1.40 o 
  -7   3   9        2.61        2.63      1.46 o 
  -6   3   9       19.30       18.93      1.48 o 
  -5   3   9       11.46       10.24      1.40 o 
  -4   3   9       11.95       10.22      1.38 o 
  -3   3   9       30.61       27.58      1.68 o 
  -1   3   9        4.24        3.47      1.19 o 
   0   3   9        1.66        0.55      1.40 o 
   1   3   9        9.14        9.18      2.21 o 
   2   3   9        8.32       11.45      1.71 o 
  -6  -3  10        7.48        9.42      1.12 o 
  -5  -3  10        6.68        5.44      1.26 o 
  -4  -3  10        5.15        4.09      1.40 o 
  -3  -3  10        4.32        4.37      1.29 o 
  -2  -3  10        0.21        0.67      1.18 o 
  -1  -3  10        3.92        2.91      1.34 o 
  -9  -2  10        0.97        1.40      1.29 o 
  -7  -2  10       19.03       21.78      1.19 o 
  -6  -2  10       10.55       10.19      0.99 o 
  -5  -2  10       27.12       25.96      1.71 o 
  -4  -2  10       22.86       19.40      1.57 o 
  -3  -2  10        3.62        3.56      1.26 o 
  -2  -2  10        7.93        7.95      1.23 o 
  -1  -2  10        3.35        1.68      1.12 o 
   0  -2  10        3.51        4.31      1.12 o 
   1  -2  10        4.80        6.72      1.29 o 
   2  -2  10        5.42        5.17      0.98 o 
 -10  -1  10        3.06        6.55      1.40 o 
  -9  -1  10        3.83        3.30      1.23 o 
  -8  -1  10        5.64        3.70      1.18 o 
  -7  -1  10        1.80        2.02      1.06 o 
  -6  -1  10       27.87       26.04      1.51 o 
  -5  -1  10        0.62        1.18      0.90 o 
  -4  -1  10       26.92       22.23      1.01 o 
  -3  -1  10       13.89       15.63      0.95 o 
  -2  -1  10      175.94      171.74      3.11 o 
  -1  -1  10       16.25       13.94      1.29 o 
   0  -1  10       40.31       41.82      2.55 o 
   1  -1  10        6.06        5.63      0.83 o 
   2  -1  10        3.55        4.18      1.60 o 
   3  -1  10        9.81       11.42      1.62 o 
 -10   0  10       24.73       27.83      1.24 o 
  -9   0  10        3.12        5.36      1.88 o 
  -7   0  10        9.50       10.69      1.18 o 
  -6   0  10        0.07        0.34      0.90 o 
  -5   0  10        2.22        2.69      0.90 o 
  -3   0  10       25.04       22.06      1.46 o 
  -2   0  10       25.53       25.48      1.40 o 
  -1   0  10        0.08        1.12      1.46 o 
   0   0  10        0.55        4.70      1.51 o 
   1   0  10        5.49        7.39      1.57 o 
   2   0  10       31.30       29.90      2.02 o 
   3   0  10        0.05        4.76      1.57 o 
   4   0  10        0.12        5.10      1.57 o 
 -10   1  10        3.05        5.26      1.34 o 
  -9   1  10        3.85        3.70      0.90 o 
  -8   1  10        5.61        4.91      0.82 o 
  -7   1  10        1.80        1.53      0.74 o 
  -6   1  10       27.90       28.72      1.74 o 
  -5   1  10        0.63        0.84      1.23 o 
  -4   1  10       27.02       23.07      1.74 o 
  -3   1  10       13.86       14.05      2.07 o 
  -2   1  10      175.99      170.95      6.22 o 
  -1   1  10       16.24       15.06      2.46 o 
   0   1  10       40.29       37.68      3.08 o 
   1   1  10        6.03        5.60      2.35 o 
   2   1  10        3.54        7.17      2.07 o 
   3   1  10        9.81       15.17      2.13 o 
  -8   2  10        1.09        1.30      1.23 o 
  -7   2  10       19.00       20.16      1.79 o 
  -6   2  10       10.58       10.47      1.62 o 
  -5   2  10       27.19       21.78      1.90 o 
  -4   2  10       22.89       20.12      1.43 o 
  -3   2  10        3.60        1.91      1.20 o 
  -2   2  10        7.90        5.87      1.28 o 
  -1   2  10        3.35        2.35      1.27 o 
   0   2  10        3.51        2.75      1.37 o 
   1   2  10        4.83        5.32      2.63 o 
   2   2  10        5.44        7.84      3.14 o 
  -6   3  10        7.46        5.26      1.62 o 
  -5   3  10        6.69        5.50      2.27 o 
  -4   3  10        5.13        5.77      1.57 o 
  -3   3  10        4.31        2.92      1.33 o 
  -2   3  10        0.21        2.69      1.68 o 
  -1   3  10        3.93        1.92      2.13 o 
  -7  -2  11        4.23        3.42      1.12 o 
  -6  -2  11        2.11        2.48      0.89 o 
  -5  -2  11        3.22        3.03      0.86 o 
  -4  -2  11        6.86        6.67      0.92 o 
  -3  -2  11        3.12        0.45      1.12 o 
  -1  -2  11        1.33        0.11      1.18 o 
   1  -2  11        3.42        4.14      1.23 o 
  -9  -1  11        0.72        1.18      1.18 o 
  -8  -1  11        0.31        0.73      1.06 o 
  -7  -1  11        4.64        3.53      1.23 o 
  -6  -1  11        7.45        6.66      1.29 o 
  -5  -1  11        2.06        1.34      0.81 o 
  -4  -1  11        2.95        2.28      0.81 o 
  -3  -1  11       10.52       10.45      1.06 o 
  -2  -1  11        2.61        3.41      0.79 o 
  -1  -1  11        6.01        7.90      1.29 o 
   0  -1  11        5.62        4.31      1.23 o 
   1  -1  11       14.34       17.61      2.97 o 
   2  -1  11        0.49        3.36      1.34 o 
  -9   0  11        0.22        1.12      1.12 o 
  -8   0  11        0.98        0.28      1.01 o 
  -7   0  11        1.65        2.02      0.95 o 
  -6   0  11        3.07        3.14      1.06 o 
  -3   0  11       89.73       79.57      2.52 o 
  -2   0  11       12.71       13.49      1.34 o 
  -1   0  11       38.91       35.00      1.62 o 
   0   0  11        0.14        1.12      1.29 o 
   1   0  11        6.46       11.37      1.68 o 
   2   0  11        5.11       13.05      1.79 o 
  -9   1  11        0.71        0.82      0.82 o 
  -8   1  11        0.31        2.30      1.40 o 
  -7   1  11        4.66        5.17      0.89 o 
  -6   1  11        7.46       10.58      1.57 o 
  -2   1  11        2.61        5.82      2.35 o 
  -1   1  11        6.01       11.81      2.58 o 
   0   1  11        5.65       10.36      2.35 o 
   1   1  11       14.36       19.04      2.46 o 
   2   1  11        0.49        2.80      1.74 o 
  -7   2  11        4.22        2.74      1.46 o 
  -6   2  11        2.12        3.47      1.51 o 
  -5   2  11        3.21        3.02      1.51 o 
  -4   2  11        6.86        5.21      1.51 o 
  -3   2  11        3.13        2.53      1.27 o 
  -2   2  11        2.12        0.34      2.30 o 
  -1   2  11        1.33        0.06      2.30 o 
   0   2  11        2.06        0.95      2.52 o 
   1   2  11        3.44        6.05      3.02 o 
  -5  -2  12        9.66       10.00      1.07 o 
  -4  -2  12        3.82        3.81      1.46 o 
  -3  -2  12        7.10        6.16      1.40 o 
  -6  -1  12        3.09        4.54      1.23 o 
  -5  -1  12        2.28        4.09      0.87 o 
  -4  -1  12        1.64        1.22      0.83 o 
  -3  -1  12        1.28        1.64      0.82 o 
  -2  -1  12        7.60       10.81      1.51 o 
   0  -1  12        2.79        3.08      1.23 o 
  -8   0  12        0.11        2.35      1.18 o 
  -6   0  12        2.30        0.34      1.06 o 
  -3   0  12        5.40        8.57      1.29 o 
  -2   0  12       10.98        9.13      1.34 o 
  -1   0  12       12.46       16.29      1.51 o 
   0   0  12       19.09       22.51      1.62 o 
  -7   1  12        1.53        3.81      1.46 o 
   0   1  12        2.77        8.23      2.07 o 
  -4   2  12        3.80        3.86      1.68 o 
  -4   0  13        3.47        2.13      1.06 o 
                                                 
